# Supplementary material for: Bubble Printing of Liquid Metal Colloidal Particles for Conductive Patterns
Source: Nanomaterials (Basel). 2024 Oct 17;14(20):1665. doi: 10.3390/nano14201665 (PMC11510549; doi:10.3390/nano14201665)
Supplement: Supplementary file 1 [file nanomaterials-14-01665-s001.zip]

Archive with 4 entries (4 files):
- SI_proof_check_final.pdf
- Supplemental Video S1 .mp4
- Supplemental Video S2.mp4
- Supplemental Video S3 .mp4
